# Supplementary material for: The Large GTPase, GBP-2, Regulates Rho Family GTPases to Inhibit Migration and Invadosome Formation in Breast Cancer Cells
Source: Cancers (Basel). 2021 Nov 11;13(22):5632. doi: 10.3390/cancers13225632 (PMC8616281; doi:10.3390/cancers13225632)
Supplement: Supplementary file 1 [file cancers-13-05632-s001.zip]

Archive with 1 entries (1 files):
- cancers-1464984-supplementary.pdf
